# Supplementary material for: Adenosine Monophosphate-Activated Protein Kinase (AMPK) Phosphorylation Is Required for 20-Hydroxyecdysone Regulates Ecdysis in Apolygus lucorum
Source: Int J Mol Sci. 2023 May 11;24(10):8587. doi: 10.3390/ijms24108587 (PMC10218703; doi:10.3390/ijms24108587)
Supplement: Supplementary file 1 [file ijms-24-08587-s001.zip]

Archive with 1 entries (1 files):
- ijms-2340587-supplementary.pdf
